# Supplementary material for: NiO/Ni Nanowafer Aerogel Electrodes for High Performance Supercapacitors
Source: Nanomaterials (Basel). 2022 Oct 28;12(21):3813. doi: 10.3390/nano12213813 (PMC9655204; doi:10.3390/nano12213813)
Supplement: Supplementary file 1 [file nanomaterials-12-03813-s001.zip]

Archive with 1 entries (1 files):
- nanomaterials-1975574-supplementary.pdf
